# Supplementary material for: Cycle threshold values and SARS-CoV-2 variant associations with breakthrough infections: a retrospective study in Accra, Ghana
Source: BMC Infect Dis. 2025 Oct 10;25:1269. doi: 10.1186/s12879-025-11732-6 (PMC12513011; doi:10.1186/s12879-025-11732-6)
Supplement: Supplementary file 2 — Supplementary Material 2 [file 12879_2025_11732_MOESM2_ESM.xlsx]

## Sheet: Sheet1
Variable Name	Description	Type	Coding / Range
Participant_ID	Unique anonymised participant identifier	Categorical	Barcode
Age	Age at time of positive SARS-CoV-2 test (in years)	Continuous	Integer values
Age group	Age at time of positive SARS-CoV-2 test (in years)	Categorical	≤ 20 = 1; 21 - 40 = 2; 41 - 60 = 3; >60 = 4
Sex	Biological sex of participant	Categorical	Male = 1; Female = 2
Vaccination_Status	Vaccination status at time of test	Categorical	Vaccinated = 1; Unvaccinated = 2
Vaccine Type	Vaccine administered	Categorical	Johnson & Johnson = 1; AstraZeneca = 2; Sputnik V = 3; Pfizer-BioNTech = 4
Days_Post_Vaccination	Days since last COVID-19 vaccine dose to positive test	Continuous	Integer (≥14 if vaccinated, NA if unvaccinated)
Symptomatic	Presence of any COVID-19-related symptoms	Binary	Present = 1; No = Absent
Cough	Self-reported cough	Binary	Present = 1; No = Absent
Diarrhoea	Self-reported diarrhoea	Binary	Present = 1; No = Absent
Fever	Self-reported fever	Binary	Present = 1; No = Absent
Sore_Throat	Self-reported sore throat	Binary	Present = 1; No = Absent
Headache	Self-reported headache	Binary	Present = 1; No = Absent
Joint_Pain	Self-reported joint pain	Binary	Present = 1; No = Absent
Muscle_Pain	Self-reported muscle pain	Binary	Present = 1; No = Absent
Runny_Nose	Self-reported runny nose	Binary	Present = 1; No = Absent
Body_Weakness	Self-reported body weakness	Binary	Present = 1; No = Absent
Ct_N	Ct value for nucleocapsid (N) gene	Continuous	Ct value (e.g., 6.0–38.0)
Ct_RdRP	Ct value for RNA-dependent RNA polymerase (RdRP) gene	Continuous	Ct value (e.g., 6.0–38.0)
Ct_E	Ct value for envelope (E) gene	Continuous	Ct value (e.g., 6.0–38.0)
Ct-categories	Ct value categories for analysis: Disease Severity	Categorical	Ct< 25 = 1; Ct: 25 - 30 = 2; Ct > 30 = 3
Viral Load: N-gene	Estimated viral load for N-gene	Continuous	Integer
Viral Load: RdRP gene	Estimated viral load for RdRP gene	Continuous	Integer
Viral Load: E gene	Estimated viral load for E gene	Continuous	Integer
Variant	SARS-CoV-2 variant identified	Categorical	Alpha = 1; Delta = 2; Omicron = 3
